# Supplementary material for: Integrating Phenotypic and Genotypic Approaches to Select Rust- and Common Bunt-Resistant Advanced Winter Wheat Breeding Lines
Source: Plants (Basel). 2026 Apr 19;15(8):1258. doi: 10.3390/plants15081258 (PMC13120159; doi:10.3390/plants15081258)
Supplement: Supplementary file 1 [file plants-15-01258-s001.zip]

Archive with 2 entries (2 files):
- Supplementary Figures S1- S13, Tables S2-S6.pdf
- Supplementary Table S1.xlsx
