# Supplementary material for: Integrating Phenotypic and Genotypic Approaches to Select Rust- and Common Bunt-Resistant Advanced Winter Wheat Breeding Lines
Source: Plants (Basel). 2026 Apr 19;15(8):1258. doi: 10.3390/plants15081258 (PMC13120159; doi:10.3390/plants15081258)
Supplement: Supplementary file 1 [file plants-15-01258-s001.zip › Supplementary Table S1.xlsx]

## Sheet: Лист1
Supplementary Table S1. List of winter wheat samples. Results of genotyping, immunological assessment, and yield
№	Variety name/catalog number	Breeding Nursery	Pedigree	Yr5		Yr10		Yr15		Lr9	Lr34/Yr18	Lr37/Yr17	Bt9	Bt8	Bt10	Bt11	Bt12		Bt gene combination	Yr, Lr gene combination	Common Bunt (Tilletia tritici)		Yellow Rust (Puccinia striiformis), %/IT	Leaf Rust (Puccinia triticina), %/IT	Seed Yield, t/ha
				S19M93-100	S23M41-275	Cs-200	Xpsp3000	Xbarc8	Xgwm413	SCS5550	csLV34	Ventriup-F, LN-2-R	Xgpw7433	Xgwm114	FSD/RSA	Xgwm114	Xgwm374	Xgwm264
										550 bp	150 bp	259 bp	296 bp	180bp	275 bp	120 bp	180 bp	190 bp			Severity, %	IT
1	Steklovidnaya-24	standard	G-1781-83P x Rostovchanka	+	+	-	-	-	-	-	-	+	+	+	+	+	+	-	Bt9Bt8Bt10Bt11	Yr5Yr17	35.6	S	40/MS	30/MS	4.71355
2	Egemen-20	standard	Almaly 6783-69/7 (K-50431 Bolgariya x Bezostaya-1)	+	+	-	-	-	-	-	+	+	+	+	-	+		-	Bt9Bt8Bt11	Yr5Yr18Yr17	29	MS	25/MS	25/MS	4.5365
3	Talimi - 80	standard	Taza x Mironovskaya ostistaya	-	-	-	-	-	-	-	+	+	+	+	+	+	+	-	Bt9Bt8Bt10Bt11	Yr18Yr17	32.2	S	25/MS	30/MS	4.662
4	Almaly	standard	K-50431 Bolgariya x Bezostaya 1	+	+	-	-	-	-	-	+	-	+	-	-	+	+	+	Bt9Bt11Bt12	Yr5Yr18	49.2	S	30/S	15/MS	5.003
5	Zhetysu	standard	Alma-Atinskaya polu karlikovaya x MVG-03	+	+	-	-	-	+	+	+	+	+	+	+	+	+	-	Bt9Bt8Bt10Bt11	Yr5Yr18Yr17Lr9	66.9	VS	30/MS	20/MS	4.98
	Total			4	4	0	0	0	1	1	4	4	5	4	3	5	4	1
1	20948-1	CVT	9201-19-2 х 9182-5-1	+	+	-	-	-	-	-	+	+	+	+	+	+	+	-	Bt9Bt8Bt10Bt11	Yr5Yr18Yr17	36.9	S	30/MS	30/MS	5.125
2	21730-1	CVT	21240 х Mereke75	-	-	-	-	-	+	+	+	+	+	+	+	+	-	-	Bt9Bt8Bt10Bt11	Yr18Yr17Lr9	12.1	MS	30/MS	10/MS	4.2
3	20933-1	CVT	Naz x Dalma	+	+	-	-	+	-	-	+	+	+	+	+	+	-	+	Bt9Bt8Bt10Bt11	Yr5Yr18Yr17	47.4	S	40/MS	25/MS	4.3845
4	22596-3	CVT	20977 x Kyzyl bidaj	-	-	-	-	-	+	-	+	+	+	+	+	+	+	+	Bt9Bt8Bt10Bt11Bt12	Yr18Yr17	25.7	MS	40/MS	30/MS	4.105
5	D68	CVT	OR 943576/KS920709 CBUNT-RN	-	-	-	-	-	+	-	+	+	+	-	+	+	+	+	Bt9Bt10Bt11Bt12	Yr18Yr17	7.1	MR	40/MS	40/MS	3.9175
6	Lira	CVT	2 POP-CAZ RUS	-	-	-	-	-	-	-	+	-	+	-	+	+	+	+	Bt9Bt10Bt11Bt12	Yr18	30.9	S	20/S	15/MS	4.025
7	10/1013	CVT	SAULESKU 261 POLLER	-	-	-	-	-	+	-	+	-	+	-	+	+	+	-	Bt9Bt10Bt11	Yr18	2.8	R	20/MS	10/MS	4.325
8	18717-5	CVT	Eritrospermum 2000 x Komsomol'skaya 1	-	-	-	-	-	-	+	+	-	+	-	+	+	+	-	Bt9Bt10Bt11	Yr18Lr9	78.7	VS	30/MS	25/MS	4.19
9	20521-1	CVT	19982 х 20064	-	-	+	-	-	-	-	-	-	+	-	-	+	+	+	Bt9Bt11Bt12	---	24	MS	20/MS	25/MS	3.9655
10	18411-1	CVT	Zhetysu x Al'batros odesskij	-	-	-	-	-	-	-	-	-	+	-	-	-	+	-	Bt9	---	15.6	MS	40/MS	30/MS	3.816
11	18410-1	CVT	Zhetysu x Bogarnaya 56	-	-	-	-	-	-	-	+	-	-	-	-	+	+	+	Bt11Bt12	Yr18	49.6	S	40/MS	20/MS	4.1255
12	21266-3	CVT	Zhetysu x SWW 2/121	-	-	-	-	-	-	-	+	-	+	-	-	+	-	-	Bt9Bt11	Yr18	0	VR	25/MS	30/MS	4.071
13	20197-17	CVT	Kinel'skaya-4 x Almaly	+	+	-	-	-	-	-	+	-	+	-	-	-	+	-	Bt9	Yr5Yr18	80	VS	20/S	25/MS	4.465
14	20052-9-4	CVT	Karlikovyj eritrospermum 236 x Majra	-	-	-	-	-	-	-	+	-	+	-	-	+	+	-	Bt9Bt11	Yr18	72.8	VS	30/MS	40/MS	3.88
15	21141-5-5	CVT	Odesskaya 120 x Mataj	-	-	-	-	-	-	-	+	-	+	-	-	+	+	+	Bt9Bt11Bt12	Yr18	16.6	MS	30/MS	30/MS	3.655
16	20982-2	CVT	SWW 1/97 х Arap	-	-	-	-	-	-	-	+	-	+	-	-	+	-	+	Bt9Bt11	Yr18	5.5	MR	30/MS	25/MS	4.0125
17	21203-11-3	CVT	Almaly 1/15 x 18423-4	+	+	-	-	-	-	-	-	-	+	-	-	+	+	-	Bt9Bt11	Yr5	27.8	MS	25/MS	30/MS	3.6
18	21583-4	CVT	(Krasnovodopadskaya 97 x Aniya) x Aniya	+	+	+	-	-	-	-	-	-	+	-	-	+	+	-	Bt9Bt11	Yr5	44.9	S	30/MS	40/MS	3.974
19	22030-10	CVT	Kyzyl bidaj x Yubilejnaya 70	-	-	-	-	-	-	-	-	-	+	-	-	+	+	-	Bt9Bt11	---	22.5	MS	40/MS	25/MS	3.775
20	22082-5	CVT	Zhetysu x Kyzyl bidaj	-	-	+	-	-	-	-	+	-	+	-	-	+	+	+	Bt9Bt11Bt12	Yr18	56.9	VS	20/MS	25/MS	4.025
21	D580	CVT	F5 425 x Renan	-	-	-	-	-	-	-	-	-	+	-	+	+	+	+	Bt9Bt10Bt11Bt12	---	73.4	VS	20/MS	30/MS	3.943
22	20437-9	CVT	Lusanovka x Majra	-	-	-	+	-	-	-	+	-	+	-	-	+	+	+	Bt9Bt11Bt12	Yr18	8	MR	20/S	15/MS	3.699
23	952	CVT	13-IWWIT-IR( PEHLIVAN x JAGGER)	+	+	+	+	-	-	-	-	-	+	+	-	+	+	-	Bt9Bt8Bt11	Yr5Yr10	38.9	S	25/MS	40/MS	4.225
24	21106-2-5	CVT	Almaly 1/7 x 20979	-	-	-	-	-	-	-	+	-	+	-	-	+	+	-	Bt9Bt11	Yr18	24	MS	30/MS	25/MS	4.745
25	21303-1-3-1	CVT	Aniya x Zimorodok	+	+	-	-	-	-	-	+	-	+	-	-	+	+	+	Bt9Bt11Bt12	Yr5Yr18	22	MS	20/MS	30/MS	3.56
26	22255-2	CVT	Mereke 70 x Karlygash	+	+	+	-	-	-	-	+	-	+	-	-	+	+	+	Bt9Bt11Bt12	Yr5Yr18	45.5	S	30/MS	40/MS	3.58
27	22279-1	CVT	Yubilejnaya 75 x Karlygash	-	-	-	-	-	-	-	+	-	+	+	-	+	+	-	Bt9Bt8Bt11	Yr18	13.8	MS	30/MS	20/MS	4.63
28	22257-3	CVT	Mereke 70 x Zhalyn	+	+	-	-	-	-	-	+	-	+	+	-	+	+	+	Bt9Bt8Bt11Bt12	Yr5Yr18	63.5	VS	25/MS	40/MS	4.06
29	22315-1	CVT	18421-4 х 3/203 SONMES	-	-	+	-	-	-	-	-	-	+	-	-	-	+	-	Bt9	---	21.7	MS	25/MS	30/MS	3.75
30	19051-4	CVT	Reke x Naz	-	-	-	-	-	-	-	-	-	+	+	+	+	+	-	Bt9Bt8Bt10Bt11	---	21	MS	20/S	30/MS	4.0325
31	21144-4-1	CVT	Odesskaya 120 x (Super winter wheat 2/121 x Sapaly 13-1)	-	-	-	-	-	-	-	+	-	+	+	-	-	+	-	Bt9Bt8	Yr18	38	S	30/MS	40/MS	3.8575
32	22180-1	CVT	Mataj x Biryusa	-	-	+	-	-	-	-	+	-	+	-	-	-	+	+	Bt9Bt12	Yr18	29.5	MS	40/MS	40/MS	4.095
33	21692-2-1	CVT	Anara x Eritrospermum 779	+	+	+	-	-	-	-	-	-	+	-	-	+	+	+	Bt9Bt12	Yr5	51.8	VS	20/MS	30/MS	4.495
34	22161-1	CVT	GONCHA x Biryuza	-	-	+	-	-	-	-	+	-	+	+	-	-	+	+	Bt9Bt8Bt12	Yr18	43.4	S	25/MS	40/MS	3.9425
35	22208-2	CVT	Mereke 70 x Eritrospermum 882	+	+	+	-	-	-	-	+	-	+	-	-	+	+	+	Bt9Bt11Bt12	Yr5Yr18	34.7	S	25/MS	30/MS	4.72
36	K-1676	CVT	Steklovidnaya-24 x T. Timopheevii	-	-	-	+	-	-	-	-	-	+	+	-	+	-	-	Bt9Bt8Bt11	---	12	MS	5/MS	20/MS	4.935
37	K-1127-7	CVT	(Przheval'skaya x Adaptivnaya Dolgoplodnaya 121-10) x Almaly	+	+	-	-	+	-	-	-	-	+	+	+	+	-	-	Bt9Bt8Bt10Bt11	Yr5	47.5	S	40/MS	30/MS	4.778
38	K-2041-13-1	CVT	(PEG 347 x T. Kiharae) x Zhadyra	+	+	-	-	-	-	-	+	-	+	-	-	+	+	-	Bt9Bt11	Yr5Yr18	53.7	VS	15/MS	25/MS	5.3545
39	K-1716-24	CVT	(Bezostaya-1 x Ae. cylendrica) x Karlygash	-	-	-	+	-	-	-	-	-	+	-	-	+	+	+	Bt9Bt11Bt12	---	0	VR	5/R	50/S	4.2635
40	D 302	CVT	BICTORYA/4/WBLL1/3/ TSI/VEE#5// KAUZ/5/VORONA// MILAN/	-	-	-	-	-	-	-	-	+	+	-	-	+	+	+	Bt9Bt11Bt12	Yr17	84.1	VS	5/MS	5/R	5.98
41	D 304	CVT	KROSHKA/4/VORONA// MILAN/SHA	+	+	-	-	-	-	-	-	+	-	-	+	-	+	+	Bt10Bt12	Yr5Yr17	72	VS	15/MS	20/MS	5.56
42	D 305	CVT	OBRII/ DNESTREANCA25// ILICIOVCA/ OD. CRAS NOCOLOS/3/ UN-49	+	+	-	-	-	-	-	-	+	+	-	-	+	+	+	Bt9Bt11Bt12	Yr5Yr17	44.1	S	5/R	25/MS	5.365
43	D 306	CVT	WAXWING*2// PBW343*2/ KUKUNA/3/ ARMOUR/4/ KS950412-F-	-	-	-	-	+	-	-	-	+	+	-	+	+	+	+	Bt9Bt10Bt11Bt12	Yr17	24	MS	10/MS	5/MR	5.75
44	D 307	CVT	SUNCO/2* PASTOR/3/ KS89180B-2-1-1 /CM SW89Y267 (TAM200/PRL)	-	-	-	-	-	-	-	-	+	-	-	+	+	+	+	Bt10Bt11Bt12	Yr17	48.8	S	30/MS	40/MS	5.38
45	SWW 1/904	CVT	Super winter wheat	+	+	-	-	-	-	-	-	+	-	-	+	+	+	-	Bt10Bt11Bt12	Yr5Yr17	37.4	S	25MS	25MS	4.625
46	Sultan2-2	CVT	Sultan-2-2	+	+	-	-	+	-	-	-	+	-	-	+	+	+	-	Bt10Bt11	Yr5Yr17	0	VR	10/MS	15/MS	4.365
47	D 45 (gene)	CVT	OVERLAND FHB1-10	-	-	-	-	-	-	-	-	+	+	-	+	+	-	+	Bt9Bt10Bt11	Yr17	58.3	VS	15MS	15/MS	4.88
48	D 46 (gene)	CVT	SY SUNRISE	+	+	-	-	-	-	-	-	+	-	+	-	+	+	+	Bt8Bt11Bt12	Yr5Yr17	95.9	VS	10/MR	20/MS	4.98
49	19251-2	CVT	Eritrospermum 8794 x Naz	+	+	+	-	-	-	-	+	-	+	+	+	+	+	+	Bt9Bt8Bt10Bt11Bt12	Yr5Yr18	7.9	MR	20/MS	15/MS	4.5225
50	19434-5	CVT	9201-14 x Sapaly	-	-	+	-	-	-	-	+	-	+	+	+	+	+	+	Bt9Bt8Bt10Bt11Bt12	Yr18	10.5	MR	5R	40MS	3.9775
51	19488-22	CVT	9179-15-1 x Naz	-	-	+	-	-	-	-	+	-	+	-	+	-	+	+	Bt9Bt10Bt12	Yr18	15	MS	10/MR	60S	3.95
52	19670-1	CVT	19544 x Naz	-	-	-	-	-	-	-	-	-	+	+	-	+	+	-	Bt9Bt8Bt11	---	34.8	S	25/MS	30MS	4.045
53	20060-3	CVT	Immunnaya-78 x Steklovidnaya-24	+	+	-	-	-	-	-	-	-	+	+	+	+	+	+	Bt9Bt8Bt10Bt11Bt12	Yr5	78.6	VS	10MR	40MS	4.105
54	20061-12	CVT	Immunnaya-78 x Karasaj	-	-	+	-	-	-	-	-	-	+	-	+	+	+	+	Bt9Bt10Bt11Bt12	---	0	VR	5/R	20/MS	4.23
55	20114-13	CVT	Kiyal x Naz	-	-	+	-	-	-	-	+	-	+	-	-	+	+	+	Bt9Bt11Bt12	Yr18	15.4	MS	10/MS	15/MS	4.015
56	20114-16	CVT	Kiyal x Naz	-	-	+	-	-	-	-	-	-	+	-	-	+	+	+	Bt9Bt11Bt12	---	0	VR	25/MS	40/MS	4.16
57	20009-6	CVT	19752 х Bogarnaya-56	+	+	+	-	-	-	-	-	-	-	-	+	+	+	+	Bt10Bt11Bt12	Yr5	15.6	MS	25/MS	20/MS	3.86
58	20156-3	CVT	Mk 3677 х Karasaj	+	+	-	-	-	-	-	-	-	-	-	+	+	+	+	Bt10Bt11Bt12	Yr5	64.3	S	50/S	30/MS	4.59
59	20156-4	CVT	Mk 3677 х Karasaj	-	-	-	-	-	-	-	+	-	-	+	+	-	+	-	Bt8Bt10	Yr18	68.4	S	25MS	20S	3.94
60	20176-1	CVT	19533 x Naz	+	+	-	-	-	-	-	+	-	+	+	-	+	+	+	Bt9Bt8-Bt11Bt12	Yr5Yr18	16.6	MS	15MS	30MS	4.66
61	20232-14	CVT	Naz x Del'ta	+	+	-	-	-	-	-	+	+	+	+	+	+	+	+	Bt9Bt8Bt10Bt11Bt12	Yr5Yr18Yr17	7.5	MR	40MS	40MS	4.645
62	20388-3	CVT	Naz х 15 CVT 07	-	-	+	-	-	-	-	+	-	+	+	+	+	+	+	Bt9Bt8Bt10Bt11Bt12	Yr18	82.6	S	30/MS	30/MS	4.9075
63	20388-7	CVT	Naz х 15 CVT 08	-	-	+	-	-	-	-	-	-	-	-	-	+	+	+	Bt11Bt12	---	29.6	MS	30/MS	25/MS	4.3525
64	19980-6	CVT	19636 x Steklovidnaya-24	+	+	+	-	-	-	-	-	-	+	-	-	+	+	+	Bt9Bt11Bt12	Yr5	0	VR	10MS	15MS	3.73
65	20389	CVT	Zhalyn x Naz	-	-	-	-	-	-	-	-	-	+	+	-	+	+	+	Bt9Bt8Bt11Bt12	---	24.4	MS	5/R	50S	3.305
66	20389-2	CVT	Zhalyn x Naz	+	+	-	-	-	-	-	-	-	+	+	-	+	+	+	Bt9Bt8Bt11Bt12	Yr5			20/MR	20/MS	3.745
67	20841-2	CVT	Oktava x Zhalyn	-	-	+	-	-	-	-	-	-	+	+	+	+	+	+	Bt9Bt8Bt10Bt11Bt12	---	9.7	MR	25/MS	30/MS	3.905
68	20841-17	CVT	Oktava x Zhalyn	-	-	+	-	-	-	-	-	-	+	+	+	+	+	+	Bt9Bt8Bt10Bt11Bt12	---	7.1	MR	20/MS	30/S	3.66
69	20948-8	CVT	9201-19-2 х 9182-5-1	-	-	+	-	-	-	-	+	-	+	+	+	+	+	+	Bt9Bt8Bt10Bt11Bt12	Yr18	78.6	VS	10MR	30MS	3.295
70	18792-4	CVT	Ratan x Naz	+	+	+	-	-	-	-	+	-	+	+	-	+	+	+	Bt9Bt8Bt11Bt12	Yr5Yr18	75	VS	50S	30/MS	3.52
71	18952-1	CVT	18606 х 18606	-	-	+	-	-	-	-	+	-	+	+	+	+	+	+	Bt9Bt8Bt10Bt11Bt12	Yr18	42.9	S	10MS	15MS	3.575
72	18792-14	CVT	Ratan x Naz	+	+	+	-	-	-	-	+	-	+	+	+	+	+	+	Bt9Bt8Bt10Bt11Bt12	Yr5Yr18	30.8	MS	15/MR	20/MS	3.28
73	19401-7	CVT	Yubilejnaya 70 x Yubilejnaya 60	+	+	+	-	-	-	-	-	-	+	+	-	+	+	+	Bt9Bt8Bt11Bt12	Yr5	56.8	VS	30/MS	20/MS	2.875
74	19405-1	CVT	Nureke x Steklovidnaya-24	-	-	+	-	-	-	-	-	-	+	+	+	+	+	+	Bt9Bt8Bt10Bt11Bt12	---	41.6	S	30/MS	30/MS	3.62
75	19051-11	CVT	Reke x Naz	-	-	+	-	-	-	-	+	-	+	-	-	+	+	+	Bt9Bt11Bt12	Yr18	16.3	MS	20/S	30/MS	3.855
76	19251-3	CVT	Eritrospermum 8794 x Naz	-	-	+	-	-	-	-	+	-	+	+	+	+	+	+	Bt9Bt8Bt10Bt11Bt12	Yr18	32.8	S	30/MS	20/MS	3.175
77	19439-3	CVT	Atlas x Naz	-	-	+	-	-	-	-	+	-	+	+	+	+	+	+	Bt9Bt8Bt10Bt11Bt12	Yr18	41.5	S	10/MR	80/S	3.465
78	19488-1	CVT	9179-15-1 х Naz	-	-	+	-	-	-	-	-	-	+	+	+	+	+	+	Bt9Bt8Bt10Bt11Bt12	---	21.1	MS	50/MS	20/MS	3.18
79	19995-2	CVT	((Atilla x Naz) x Bogarnaya-56) x Kinel'skaya 4	+	+	-	-	-	-	-	-	-	-	-	+	-	+	+	Bt10Bt12	Yr5	64.9	VS	30/MS	25/MS	3.83
80	20961-8	CVT	Naz х 18423-3	-	-	-	-	-	-	-	-	-	+	-	+	+	+	+	Bt9Bt10Bt11Bt12	---	60.9	VS	20/MS	30/MS	3.405
81	18411-1-1	CVT	Zhetysu x Al'batros odesskij	-	-	-	-	-	-	-	-	-	-	-	+	+	+	-	Bt10Bt11Bt12	---	3.3	R	10MR	40MS	3.5625
82	20032-3	CVT	19856 x Bogarnaya-56	+	+	-	-	-	-	-	-	-	-	-	+	+	+	+	Bt10Bt11Bt12	Yr5	28.1	MS	35/MS	30/MS	3.77
83	20032-3-1	CVT	19856 x Bogarnaya-56	-	-	-	-	-	-	-	-	-	-	+	+	+	+	+	Bt8Bt10Bt11Bt12	---	28.1	MS	35/MS	30/MS	4.085
84	19806-3	CVT	19373 х Steklovidnaya-24	-	-	-	-	+	-	-	-	-	-	+	+	+	+	+	Bt8Bt10Bt12	---	26.6	MS	40/S	30/S	3.7775
85	19980-4	CVT	19636 х Steklovidnaya-24	+	+	+	-	-	-	-	-	-	-	+	-	-	+	+	Bt8Bt12	Yr5	22	MS	40/MS	30/MS	3.495
86	D47	CVT	BONITO-37/MV10-2000/3/SHI#4414/CROWS"//GKSAGVARI/CA8055	+	+	-	-	-	-	-	-	-	-	+	-	+	+	+	Bt8Bt11Bt12	Yr5	69.8	VS	30MS	5R	5.02
	Total			33	33	33	4	5	4	2	41	15	69	38	42	75	79	61
1	20060-1	CTN	Immunnaya-78 x Steklovidnaya-24	-	-	-	-	-	-	-	-	-	+	-	+	+	+	+	Bt9Bt10Bt11Bt12	---			5/R	50MS	5.025
2	20060-3	CTN	Immunnaya-78 x Steklovidnaya-24	-	-	-	-	-	-	-	-	-	-	-	+	+	+	-	Bt10Bt11	---	78.6	VS	10MR	40MS	4.305
3	20948-2	CTN	9201-19-2 х 9182-5-1	-	-	-	-	-	-	-	+	-	+	-	+	+	+	+	Bt9Bt10Bt11Bt12	Yr18	48.4	S	15/MS	-	4.0525
4	21110-1-3	CTN	Almaly 1/7 x 20977	-	-	-	-	-	-	+	+	-	+	-	+	+	+	+	Bt9Bt10Bt11Bt12	Yr18Lr9	22.4	MS	5/MS	-	3.78
5	21110-1-2	CTN	Almaly 1/7 x 20977	-	-	-	-	-	-	-	+	-	+	-	+	+	+	-	Bt9Bt10Bt11	Yr18	13.9	MS	10/MR	-	3.17
6	22376	CTN	Steklovidnaya-24 x d 42	-	-	-	-	-	-	-	-	+	+	-	-	+	+	+	Bt9Bt11Bt12	Yr17					3.7125
7	22372Kl	CTN	Steklovidnaya-24 x d 42	-	+	-	-	+	-	-	-	-	+	-	+	+	-	+	Bt9Bt10Bt11	---	55.4	VS	10MS	30MS	3.07
8	22357	CTN	P -47 х d 24 SA	-	-	-	-	+	-	-	-	-	+	-	+	+	+	-	Bt9Bt10Bt11	---					3.365
9	22416	CTN	Steklovidnaya-24 х d 42	-	-	-	-	+	-	-	+	-	+	-	-	+	+	+	Bt9Bt11Bt12	Yr18	8	MR	5/R	-	4.08
10	22382	CTN	P -47 х 4 М	-	-	-	-	-	-	-	+	-	+	-	+	+	-	+	Bt9Bt10Bt11	Yr18	0	VR	30MS	20MS	3.2675
11	21589-12	CTN	21471 x Kyzyl bidaj	+	+	-	-	-	-	-	-	+	-	-	-	+	+	+	Bt11Bt12	Yr5Yr17	32.6	S	5/R	-	4.2
12	9902	CTN	BAYRAKTAR	-	-	+	-	-	-	-	-	+	-	-	+	+	+	+	Bt10Bt11Bt12	Yr17	17.1	MS	15/MR	-	4.505
13	9904	CTN	KARAHKAN-90	+	+	-	-	-	-	+	-	-	+	-	+	-	+	+	Bt9Bt10Bt12	Yr5Lr9	14.3	MS	5/R	-	4.365
14	9905	CTN	TANER	+	+	-	-	-	-	-	+	-	-	-	-	+	+	+	Bt11Bt12	Yr5Yr18	5.9	MR	5/MS	-	4.715
15	9908	CTN	ATTILA/3*BCN//BAV92/3/TILHI/4F498UI-1021/BOEMA	+	+	-	-	-	-	-	+	-	+	-	-	+	+	+	Bt9Bt11Bt12	Yr5Yr18	0	VR	10/MR	10MR	4.48
16	9909	CTN	ATTILA/3*BCN//BAV92/3/TILHI/4F498UI-1021/BOEMA	-	-	-	-	-	-	-	+	+	+	-	-	+	+	+	Bt9Bt11Bt12	Yr18Yr17	0	VR	0	10MR	5
17	9910	CTN	ATTILA/3*BCN//BAV92/3/TILHI/4F498UI-1021/BOEMA	+	+	-	-	+	-	+	+	+	+	-	-	+	-	+	Bt9Bt11	Yr5Yr18Yr17Lr9	5	R	5/R	10MR	5.1
18	9911	CTN	ATTILA/3*BCN//BAV92/3/TILHI/4F498UI-1021/BOEMA	-	-	-	-	+	-	-	+	+	-	-	-	+	+	+	Bt11Bt12	Yr18Yr17	27.8	MS	10/MR	-	5
19	9912	CTN	MILAN/S87230//BABAX/3/VORONA/KAUZ//1D13.1/MLT	+	+	-	-	-	-	-	+	+	-	-	-	+	+	+	Bt11Bt12	Yr5Yr18Yr17	58.9	VS	10/MS	-	3.9
20	9914	CTN	BL2064//SW89-5124*2/FASAN/3/TILHI/4/2*BILLING(N566/OK94P579)	-	-	-	-	-	-	-	+	+	+	-	-	+	+	+	Bt9Bt11Bt12	Yr18Yr17	74.1	VS	10/MS	-	4.6
21	9920	CTN	TX69A509.2//BBY/FOX/3/GRK//NO64/PEX/4/CER/5/CHIL/2*STAR/6/2*4WON-IR-257/5/YMH/HYS/TUR3055/3/DGA/4/4VPM/MOS	-	-	-	-	-	-	-	-	-	-	-	-	+	+	+	Bt11	---	38.5	S	15/MS	-	5.1
22	9921	CTN	CA8055/4/ROMTAST/BON/3/DIBO//SU92/C113645/5/AGRI/BJY//VEES	-	-	-	-	-	-	-	+	-	-	-	-	+	+	-	Bt11	Yr18					3.18
23	9923	CTN	CORREL/4/ES14/SITTA//AGRI/NAC/3/BURBOT-4/6/SABALAN//KRC66/SERI/5/JUP/4/CLLF/3/III4-53/ODIN//CII34431/SEL6425/W00477	+	+	-	-	-	-	-	-	-	-	-	-	+	+	+	Bt11Bt12	Yr5	75.5	VS	5/R	-	3.6
24	9925	CTN	CO15D098R	+	+	-	-	-	-	-	+	-	+	-	+	-	+	+	Bt9Bt1Bt12	Yr5Yr18	83.1	VS	5/MS	-	4.755
25	9926	CTN	KS060638-BE~21/KS061406-LN ~37	-	-	-	-	-	-	-	+	-	-	-	-	+	+	+	Bt11Bt12	Yr18	0	VR	5/R	-	5.48
26	9927	CTN	GALLAGHER/KANMARK	-	-	-	-	+	-	-	-	+	+	-	-	+	+	+	Bt9Bt11Bt12	Yr17	30.6	MS	5/R	-	4.32
27	9928	CTN	TCI 001396/KS030624NT-4//IBA	-	-	-	-	+	-	-	+	-	+	-	-	+	+	+	Bt9Bt11Bt12	Yr18	89.1	VS	10/MS	-	4.73				а
28	9929	CTN	KS030607K-8/KS011327M~2-1	-	-	-	-	-	-	-	-	+	-	-	-	+	+	+	Bt11Bt12	Yr17	95.8	VS	20/MS	-	4.6
29	9930	CTN	WINTERHAWK/B151W//KANMARK	+	+	-	-	-	-	-	-	-	+	-	-	+	+	+	Bt9Bt11Bt12	Yr5	11.9	MS	20/MS	-	4.5
30	20050-5-3-2	CTN	Karlikovyj eritrospermum 236 x Naz	+	-	-	-	-	-	-	+	-	-	-	+	+	+	-	Bt10Bt11	Yr18	30.4	MS	20/S	15/MS	3.865
31	21688-5-2-1	CTN	15191-18 х Steklovidnaya-24	-	-	-	+	+	-	-	-	-	+	-	-	+	+	-	Bt9Bt11	---	53	VS	25/MS	50/S	3.735
32	21688-5-2-2	CTN	15191-18 х Steklovidnaya-24	-	-	-	+	+	-	-	-	-	+	-	-	+	+	-	Bt9Bt11	---	29.7	MS	10/MS	15/MS	3.995
33	21688-5-2-3	CTN	15191-18 х Steklovidnaya-24	-	-	-	-	-	-	-	-	-	+	-	-	+	+	+	Bt9Bt11Bt12	---	48.9	S	30/MS	40/MS	3.86
34	22258-2-1	CTN	Mereke 70 x Aruana	+	+	-	+	-	-	-	-	-	+	-	-	+	+	+	Bt9Bt11Bt12	Yr5	62.7	VS	15/MS	40/MS	4.24
35	22258-2-3	CTN	Mereke 70 x Aruana	-	+	-	+	-	-	-	+	-	+	-	+	+	+	+	Bt9Bt10Bt11Bt12	Yr18	53.9	VS	40/MS	30/S	4.02
36	22285-3-1	CTN	Egemen 20 x 30/230	+	-	+	-	-	-	-	+	-	+	-	-	+	+	+	Bt9Bt11Bt12	Yr18	21	MS	30/MS	30/MS	4.695
37	22285-3-2	CTN	Egemen 20 x 30/230	-	-	+	-	-	-	-	+	-	+	-	+	+	+	+	Bt9Bt10Bt11Bt12	Yr18	27	MS	40/MS	25/MS	4.335
38	22285-3-3	CTN	Egemen 20 x 30/230	-	-	+	-	-	-	-	+	-	+	-	-	+	+	+	Bt9Bt11Bt12	Yr18	32	S	30/MS	25/MS	4.235
39	21325-2-3-2	CTN	Aniya x Dzhager	-	-	-	-	-	-	-	-	-	+	-	-	+	+	+	Bt9Bt11Bt12	---	63	VS	30/MS	40/MS	3.63
40	21325-2-3-3	CTN	Aniya x Dzhager	-	-	-	-	-	-	-	-	-	+	-	+	+	+	+	Bt9Bt10Bt11Bt12	---	52	VS	20/MS	30/MS	3.815
41	22326-2	CTN	Sultan-2 x Naz	-	-	+	-	-	-	-	+	-	+	-	+	+	+	+	Bt9Bt10Bt11Bt12	Yr18	60	VS	20/MS	30/S	4.225
42	21325-22-1-1	CTN	Aniya x Dzhager	-	-	-	-	-	-	-	+	+	+	-	-	+	+	+	Bt9Bt11Bt12	Yr18Yr17	26.6	MS	25/MS	30/MS	4.015
43	21325-22-1-2	CTN	Aniya x Dzhager	-	-	-	-	-	-	-	-	-	+	-	-	+	+	+	Bt9Bt11Bt12	---	42.7	S	30/MS	25/MS	3.535
44	21325-22-1-3	CTN	Aniya x Dzhager	-	-	-	-	-	-	-	-	-	+	-	-	+	+	+	Bt9Bt11Bt12	---	51.1	VS	30/MS	40/MS	3.63
45	22373-1	CTN	Steklovidnaya-24 x d 42	-	-	+	-	-	-	-	-	-	+	-	-	+	+	-	Bt9Bt11	---	39.3	S	30/MS	30/MS	4.325
46	22373-2	CTN	Steklovidnaya-24 x d 42	-	-	+	-	-	-	-	-	-	+	-	-	+	+	-	Bt9Bt11	---	32.9	S	30/MS	20/S	4.31
47	22414-1	CTN	Lyutescens 770 х 97 МА	+	+	-	-	-	-	-	+	-	+	-	-	+	-	+	Bt9Bt11	Yr5Yr18	0	VR	25/MS	30/MS	3.88
48	22414-2	CTN	Lyutescens 770 х 97 МА	+	+	-	-	-	-	-	+	-	+	-	-	+	-	+	Bt9Bt11	Yr5Yr18	0	VR	30/MS	40/MS	3.12
49	22414-3	CTN	Lyutescens 770 х 97 МА	+	+	-	-	-	-	-	+	-	+	-	-	-	+	+	Bt9Bt12	Yr5Yr18	28	MS	40/MS	30/MS	4.415
50	22414-4	CTN	Lyutescens 770 х 97 МА	+	+	-	-	-	-	-	+	-	+	-	+	+	+	+	Bt9Bt10Bt11Bt12	Yr5Yr18	10.4	MR	25/MS	15/MS	4.355
51	22547	CTN	Sultan-2 x Komsomol'skaya 1	-	-	+	-	-	-	-	+	-	+	-	+	+	+	+	Bt9Bt10Bt11Bt12	Yr18	21	MS	30/MS	25/S	4.505
52	22548-1	CTN	22253 x Sultan-2	-	-	-	-	-	-	-	-	-	+	-	-	+	+	-	Bt9Bt11	---	18	MS	25/MS	30/MS	3.87
53	22548-3	CTN	22253 x Sultan-2	-	-	-	-	-	-	-	-	-	+	-	-	+	+	-	Bt9Bt11	---	7.5	MR	25/MS	30/MS	4.7
54	9914-1	CTN	BL2064//SW89-5124*2/FASAN/3/TILHI/4/2*BILLING(N566/OK94P579)	+	+	-	-	-	-	-	+	+	+	-	-	+	-	-	Bt9Bt11	Yr5Yr18Yr17	48.8	S	25/MS	20/MS	3.77
55	9914-2	CTN	BL2064//SW89-5124*2/FASAN/3/TILHI/4/2*BILLING(N566/OK94P579)	+	+	-	-	-	-	-	+	-	-	-	-	+	+	+	Bt11Bt12	Yr5Yr18	66.6	VS	20/MS	30/S	3.79
56	К-1716-23	CTN	(Bezostaya 1 x Ae.Cylindrica Host) x Karlygash	-	-	-	+	+	-	-	-	-	+	-	+	+	+	+	Bt9Bt10Bt11Bt12	---	67.9	VS	30/MS	15/MS	3.615
57	К-2041-13	CTN	(PEG 347 x T. Kiharae) x Zhadyra	+	+	-	-	-	-	-	+	-	+	-	-	-	+	+	Bt9Bt12	Yr5Yr18	53.7	VS	30/MS	25/MS	3.8
58	9829	CTN	KS050278M-1 (=OR1/ SANTA FE/3/ OVERLEY *3 / AMADINA// KS990011 ̴27) /KS031009K-4	+	+	-	-	-	-	-	+	+	-	-	-	+	+	+	Bt11Bt12	Yr5Yr18Yr17	36.1	S	5/R	-	5.345
59	9828	CTN	KS050438-M-1/ KANMARK// KS060470-M-19	-	-	-	-	-	-	-	-	+	+	-	-	+	+	+	Bt9Bt11Bt12	Yr17	7.8	MR	5/MS	-	5.445
60	9827	CTN	OK05526-RHF/ KS061406-LN ~ 19// CEDAR	-	-	-	-	-	-	-	-	+	+	-	-	+	+	-	Bt9Bt11	Yr17	37.3	S	5/MS	-	5.105
61	9825	CTN	ND643/2*WBLLI1/3/ BAU/MILAN // ENDURANCE (OCW00S013S-3)/5/ X91V133 (KS90WGRC10/LEAF RUST BULK) / TAM 202/ 3/ PF869107/ CEP8825// MILAN/4/ CTY*3/ TA2460// 2163/3/CRR (OK97462) (OCW01M730T-2)	-	-	-	-	-	-	-	-	+	+	-	-	+	+	-	Bt9Bt11	Yr17	42.5	S	10/MR	-	5.45
62	9822	CTN	F498U1-1021/BOEMA/5/ WEAVER/TSC// WEAVER/3/ WEAVER/4/ WAXWING/6/ F498U1-1012 /BOEMA	+	+	-	-	-	-	-	+	-	-	-	-	+	+	+	Bt11Bt12	Yr5Yr18	31.6	S	15/MR	-	5.34
63	9821	CTN	ROBIGUS/4/ KAUZ// ALTAR84/ AOS/3/F10S-1	-	-	+	-	-	-	-	-	+	-	-	-	+	+	-	Bt11	Yr17	76.4	VS	5/MS	-	5.295
64	9819	CTN	PAMUKOVA-97*3 /3/88 ZHONG 257// CNO79/PRL/5/2 * CUPRA-1/3/ CROC1/AE.SQUARROSA (224) //2* OPATA /4/ PANTHEON	+	+	-	-	-	-	-	-	+	-	-	-	+	+	-	Bt11	Yr5Yr17	45.3	S	20/MS	-	5.145
65	9815	CTN	MILAN/S87230// BABAX/3/ VORONA/KAUZ// 1D13.1/MLT	-	-	-	-	-	-	-	+	+	+	-	-	+	-	+	Bt9Bt11	Yr18Yr17	19.3	MS	10/MR	-	4.59
66	9813	CTN	LUKILLUS/BTZ7	-	-	-	-	-	-	-	-	+	+	-	-	-	+	+	Bt9Bt12	Yr17	68.8	VS	20/MS	-	5.575
67	9810	CTN	VRATSA/KATE(7)// LIB/KVZ/3/ YRATSA/KATE(8)/4/ OK81306// ANB/BUC/3/[SAULESKU 43]	-	-	-	-	-	-	-	-	-	+	-	-	+	+	-	Bt9Bt11	---	79.2	VS	5/R	-	4.695
68	9807	CTN	ATTILA/3*BCN// BAV92/3/ TILHI/4/ F498U1-1021/ BOEMA	-	-	-	-	-	-	-	+	+	+	-	+	+	+	-	Bt9Bt10Bt11	Yr18Yr17	29.9	MS	5/MS	-	6.5
69	9804	CTN	KONYA 2002	-	-	-	-	-	-	-	-	-	-	-	+	+	+	-	Bt10Bt11	---	32.5	S	20/MS	-	4.71
70	9804-1	CTN	KONYA 2002	+	+	-	-	-	-	-	-	-	+	-	+	+	+	+	Bt9Bt10Bt11Bt12	Yr5	13.7	MS	10/MR	-	4.72
	Total			23	23	9	5	10	0	3	35	21	52	0	22	65	63	51

## Sheet: Лист2
	Исследуемые группы	количество образцов	Sr2				Sr22		Sr26	Lr9	Lr34/Yr18/Sr57	Lr37/SR38/Yr17	Bt9	Bt8	Bt10	Bt11	Bt12		Bt10
			csSr2_BspHI			Gwm533	Xbarc 121	Cfa2019	BE518379	SCS5550	csLV34	Ventriup-F, LN-2-R	Xgpw7433	Xgwm114	Xgwm114	Xgwm114	Xgwm374	Xgwm264	FSD/RSA
			337 bp	172+112+53 bp	112+225 bp	120 bp	215 bp	234 bp	303 bp	550 bp	150 bp	259 bp	296 bp	180bp	160bp	120 bp	180 bp	190 bp	275 bp
	КСИ, Полив, Блок-1	9	2	0	2	8	9	4	9	3	9	6	9	5	0	9	7	4	9
	КСИ, Полив, Блок-2	39	13	0	13	24	39	6	39	0	20	5	36	10	0	32	33	22	8
	КСИ, Полив, Блок-3	6	2	0	2	6	6	2	6	0	1	6	1	1	0	4	5	3	5
	КСИ, Богара	39	6	0	6	33	39	13	39	0	16	1	27	25	0	35	39	36	25
	КП, Богара	57	22	3	19	44	27	29	57	6	28	13	39	0	0	57	52	45	32
	КП, полив	67	24	0	24	36	67	21	67	0	25	17	56	0	0	60	58	41	22
	Итого	217	69	3	66	151	187	75	217	9	99	48	168	41	0	197	194	151	101
